# Supplementary material for: Discovery Potent of Thiazolidinedione Derivatives as Antioxidant, α-Amylase Inhibitor, and Antidiabetic Agent
Source: Biomedicines. 2021 Dec 23;10(1):24. doi: 10.3390/biomedicines10010024 (PMC8773338; doi:10.3390/biomedicines10010024)
Supplement: Supplementary file 1 [file biomedicines-10-00024-s001.zip]

Archive with 1 entries (1 files):
- biomedicines-1509475-supplementary.pdf
